# Supplementary material for: Genetic Characterization of Dilated Cardiomyopathy in Romanian Adult Patients
Source: Int J Mol Sci. 2024 Feb 22;25(5):2562. doi: 10.3390/ijms25052562 (PMC10932273; doi:10.3390/ijms25052562)
Supplement: Supplementary file 1 [file ijms-25-02562-s001.zip]

Archive with 1 entries (1 files):
- ijms-2858191-supplementary.xlsx
