# Supplementary material for: Genetic Characterization of Dilated Cardiomyopathy in Romanian Adult Patients
Source: Int J Mol Sci. 2024 Feb 22;25(5):2562. doi: 10.3390/ijms25052562 (PMC10932273; doi:10.3390/ijms25052562)
Supplement: Supplementary file 1 [file ijms-25-02562-s001.zip › ijms-2858191-supplementary.xlsx]

## Sheet: DCM genes
Supplementary Table S1: Variants identified in the patient cohort (n=122), including variants of unknown significance.
Patient no.	Familial=F_Sporadic=S	Sex	Age at diagnosis (years)	Ejection_fraction(%)	Test_performend_no._of_genes	Result	Pathogenic_variants	No._pathogenic_variants	Likely_pathogenic_variants	No._likely_pathogenic_variants	Variants_of_uncertain_significance(VUS)	no._of_VUS
64	F	Male	33	17.3913	152	NEGATIVE	[['SLC22A5', 'NM_003060.3', 'c.-149G>A (Non-coding)', 'heterozygous', 'PATHOGENIC']]	1	[]	0	[['MYH7', 'NM_000257.3', 'c.118C>T (p.Pro40Ser)', 'heterozygous', 'Uncertain Significance'], ['NEB', 'NM_001271208.1', 'c.9819_9820insAGG (p.Asp3273_Val3274insArg)', 'heterozygous', 'Uncertain Significance'], ['SYNE1', 'NM_033071.3', 'c.11157G>C (p.Lys3719Asn)', 'heterozygous', 'Uncertain Significance'], ['SYNE1', 'NM_033071.3', 'c.21739G>A (p.Ala7247Thr)', 'heterozygous', 'Uncertain Significance…	4
101	F	Male	25	49	157	NEGATIVE	[]	0	[]	0	[['DSP', 'NM_004415.2', 'c.5245A>G (p.Ile1749Val)', 'heterozygous', 'Uncertain Significance'], ['PPCS', 'NM_024664.3', 'c.257C>G (p.Ala86Gly)', 'heterozygous', 'Uncertain Significance']]	2
113	S	Male	42	40.2985	174	NEGATIVE	[]	0	[]	0	[]	0
10	S	Female	52	49	174	NEGATIVE	[]	0	[]	0	[]	0
53	F	Female	49	37.6068	3	NEGATIVE	[]	0	[]	0	[['CRYAB', 'NM_001885.2', 'c.485C>T (p.Thr162Ile)', 'heterozygous', 'Uncertain Significance'], ['TMEM43', 'NM_024334.2', 'c.631C>G (p.Leu211Val)', 'heterozygous', 'Uncertain Significance']]	2
91	F	Male	57	47	170	NEGATIVE	[]	0	[]	0	[['FLNC', 'NM_001458.4', 'c.7327C>T (p.Arg2443Trp)', 'heterozygous', 'Uncertain Significance'], ['NEB', 'NM_001271208.1', 'c.12247C>T (p.Arg4083Cys)', 'heterozygous', 'Uncertain Significance']]	2
52	F	Female	23	28.8372	53	NEGATIVE	[]	0	[]	0	[['RBM20', 'NM_001134363.2', 'c.2731G>A (p.Val911Met)', 'heterozygous', 'Uncertain Significance']]	1
58	F	Male	32	42.9412	53	NEGATIVE	[]	0	[]	0	[['RBM20', 'NM_001134363.2', 'c.2731G>A', 'heterozygous', 'Uncertain Significance']]	1
93	F	Male	58	30	106	NEGATIVE	[]	0	[]	0	[['MYBPC3', 'NM_000256.3', 'c.712C>T (p.Arg238Cys)', 'heterozygous', 'Uncertain Significance'], ['MYL3', 'NM_000258.2', 'c.170C>A (p.Ala57Asp)', 'heterozygous', 'Uncertain Significance'], ['MYLK2', 'NM_033118.3', 'c.976A>G (p.Met326Val)', 'heterozygous', 'Uncertain Significance']]	3
26	F	Female	58	35	121	NEGATIVE	[]	0	[]	0	[['NEBL', 'NM_006393.2', 'c.2674G>T (p.Gly892Cys)', 'heterozygous', 'Uncertain Significance'], ['NEXN', 'NM_144573.3', 'c.1949_1951del (p.Gly650del)', 'heterozygous', 'Uncertain Significance']]	2
68	F	Female	33	45	133	NEGATIVE	[]	0	[]	0	[['CBL', 'NM_005188.3', 'c.2093C>A (p.Thr698Lys)', 'heterozygous', 'Uncertain Significance'], ['MYH7', 'NM_000257.3', 'c.1129G>C (p.Gly377Arg)', 'heterozygous', 'Uncertain Significance'], ['RYR2', 'NM_001035.2', 'c.1165C>T (p.Arg389Cys)', 'heterozygous', 'Uncertain Significance'], ['SCN5A', 'NM_198056.2', 'c.1384G>A (p.Glu462Lys)', 'heterozygous', 'Uncertain Significance']]	4
12	F	Male	39	23.4513	152	NEGATIVE	[]	0	[]	0	[['PLEC', 'NM_000445.4', 'c.11686G>A (p.Gly3896Ser)', 'heterozygous', 'Uncertain Significance'], ['PLEC', 'NM_000445.4', 'c.8654C>T (p.Thr2885Met)', 'heterozygous', 'Uncertain Significance'], ['SYNE2', 'NM_182914.2', 'c.13159G>C (p.Val4387Leu)', 'heterozygous', 'Uncertain Significance'], ['SYNE2', 'NM_182914.2', 'c.1384A>G (p.Lys462Glu)', 'heterozygous', 'Uncertain Significance']]	4
16	F	Female	44	42.2222	152	NEGATIVE	[]	0	[]	0	[['COL12A1', 'NM_004370.5', 'c.8501C>G (p.Pro2834Arg)', 'heterozygous', 'Uncertain Significance'], ['FLNC', 'NM_001458.4', 'c.5284C>T (p.Arg1762Cys)', 'heterozygous', 'Uncertain Significance'], ['MYBPC3', 'NM_000256.3', 'c.1960C>T (p.Arg654Cys)', 'heterozygous', 'Uncertain Significance'], ['RAF1', 'NM_002880.3', 'c.124_125delinsAT (p.Ala42Ile)', 'heterozygous', 'Uncertain Significance'], ['SYNE1'…	5
13	F	Female	33	22.8571	170	NEGATIVE	[]	0	[]	0	[['BIN1', 'NM_139343.2', 'c.696C>A (p.Asn232Lys)', 'heterozygous', 'Uncertain Significance'], ['CCDC78', 'NM_001031737.2', 'c.287G>A (p.Arg96Gln)', 'heterozygous', 'Uncertain Significance'], ['TTN', 'NM_001267550.2', 'c.7057+1G>A (Splice donor)', 'heterozygous', 'Uncertain Significance']]	3
54	F	Male	27	32.7273	170	NEGATIVE	[]	0	[]	0	[['CRYAB', 'NM_001885.2', 'c.485C>T (p.Thr162Ile)', 'heterozygous', 'Uncertain Significance'], ['FLNC', 'NM_001458.4', 'c.4549G>A (p.Val1517Ile)', 'heterozygous', 'Uncertain Significance'], ['ITGA7', 'NM_002206.2', 'c.3200G>A (p.Arg1067Gln)', 'heterozygous', 'Uncertain Significance'], ['POMGNT2', 'NM_032806.5', 'c.484G>A (p.Asp162Asn)', 'heterozygous', 'Uncertain Significance'], ['RXYLT1', 'NM_01…	6
6	F	Female	50	33.3333	170	NEGATIVE	[]	0	[]	0	[['LAMA4', 'NM_002290.4', 'c.3262-3C>G (Intronic)', 'heterozygous', 'Uncertain Significance'], ['SOS2', 'NM_006939.2', 'c.2236G>A (p.Val746Ile)', 'heterozygous', 'Uncertain Significance'], ['SYNE1', 'NM_033071.3', 'c.25051_25053del (p.Glu8351del)', 'heterozygous', 'Uncertain Significance'], ['SYNE1', 'NM_033071.3', 'c.529C>T (p.Arg177Trp)', 'heterozygous', 'Uncertain Significance']]	4
92	F	Male	51	35	170	NEGATIVE	[['GAA', 'NM_000152.3', 'c.-32-13T>G (Intronic)', 'heterozygous', 'PATHOGENIC']]	1	[]	0	[['KBTBD13', 'NM_001101362.2', 'c.292G>T (p.Glu98Ter)', 'heterozygous', 'Uncertain Significance'], ['SYNE1', 'NM_033071.3', 'c.22220A>C (p.Lys7407Thr)', 'heterozygous', 'Uncertain Significance'], ['SYNE2', 'NM_182914.2', 'c.14944G>C (p.Asp4982His)', 'heterozygous', 'Uncertain Significance']]	3
49	F	Male	39	43.6214	170	NEGATIVE	[]	0	[]	0	[['CPT2', 'NM_000098.2', 'c.1048C>T (p.Arg350Cys)', 'heterozygous', 'Uncertain Significance'], ['ITGA7', 'NM_002206.2', 'c.410T>C (p.Ile137Thr)', 'heterozygous', 'Uncertain Significance']]	2
22	F	Female	45	47.0588	170	NEGATIVE	[]	0	[]	0	[['CCDC78', 'NM_001031737.2', 'c.845G>A (p.Arg282Gln)', 'heterozygous', 'Uncertain Significance'], ['LMNA', 'NM_170707.3', 'c.671C>T (p.Thr224Ile)', 'heterozygous', 'Uncertain Significance'], ['SOS1', 'NM_005633.3', 'c.1727G>T (p.Arg576Ile)', 'heterozygous', 'Uncertain Significance'], ['SYNE2', 'NM_182914.2', 'c.13156C>G (p.Gln4386Glu)', 'heterozygous', 'Uncertain Significance']]	4
59	F	Male	48	16.4286	174	NEGATIVE	[]	0	[]	0	[['TTN', 'NM_001267550.2', 'c.92554G>A (p.Glu30852Lys)', 'heterozygous', 'Uncertain Significance']]	1
75	F	Male	39	22	174	NEGATIVE	[]	0	[]	0	[]	0
30	F	Male	32	22.4215	174	NEGATIVE	[]	0	[]	0	[['PRKAG2', 'NM_016203.4', 'c.1157C>G', 'heterozygous', 'Uncertain Significance']]	1
8	F	Male	28	24.183	174	NEGATIVE	[]	0	[]	0	[['DSP', 'NM_004415.4', 'c.2719C>T (p.Arg907Cys)', 'heterozygous', 'Uncertain Significance']]	1
80	F	Male	18	35	174	NEGATIVE	[]	0	[]	0	[]	0
81	F	Female	37	37.931	174	NEGATIVE	[]	0	[]	0	[['MYH7', 'NM_000257.3', 'c.4481A>T (p.His1494Leu)', 'heterozygous', 'Uncertain Significance']]	1
1	F	Male	16	43.5484	174	NEGATIVE	[]	0	[]	0	[['TTN', 'NM_001256850.1', 'c.8696C>A', 'heterozygous', 'Uncertain Significance'], ['TTN', 'NM_001256850.1', 'c.65256T>G', 'heterozygous', 'Uncertain Significance'], ['TTN', 'NM_001256850.1', 'c.20606A>G', 'heterozygous', 'Uncertain Significance']]	3
69	F	Female	41	45	174	NEGATIVE	[]	0	[]	0	[['MYH7', 'NM_000257.4', 'c.1994C>T (p.Thr665Ile)', 'heterozygous', 'Uncertain Significance']]	1
48	F	Male	26	47.4576	174	NEGATIVE	[]	0	[]	0	[['TTN', 'NM_003319', 'c.42442C>T (p.Arg14148Cys)', 'heterozygous', 'Uncertain Significance']]	1
90	S	Male	46	38.4106	106	NEGATIVE	[]	0	[]	0	[['A2ML1', 'NM_144670.4', 'c.1044C>G (p.Ser348Arg)', 'heterozygous', 'Uncertain Significance'], ['DOLK', 'NM_014908.3', 'c.758G>C (p.Trp253Ser)', 'heterozygous', 'Uncertain Significance']]	2
32	S	Male	50	40	121	NEGATIVE	[]	0	[]	0	[['LAMA4', 'NM_002290.4', 'c.808G>A (p.Val270Ile)', 'heterozygous', 'Uncertain Significance']]	1
119	S	Male	28	28	150	NEGATIVE	[['SLC22A5', 'NM_003060.3', 'c.364G>T (p.Asp122Tyr)', 'heterozygous', 'PATHOGENIC']]	1	[]	0	[['ACADVL', 'NM_000018.3', 'c.1535G>A (p.Arg512Gln)', 'heterozygous', 'Uncertain Significance'], ['NPPA', 'NM_006172.3', 'c.25G>A (p.Val9Met)', 'heterozygous', 'Uncertain Significance']]	2
4	S	Female	60	49	152	NEGATIVE	[]	0	[]	0	[['AGL', 'NM_000642.2', 'c.3126G>A (Silent)', 'heterozygous', 'Uncertain Significance'], ['FLNC', 'NM_001458.4', 'c.3133C>A (p.His1045Asn)', 'heterozygous', 'Uncertain Significance'], ['SYNE2', 'NM_182914.2', 'c.6732G>A (Silent)', 'heterozygous', 'Uncertain Significance']]	3
40	S	Male	29	14.3541	157	NEGATIVE	[]	0	[]	0	[['CACNA1C', 'NM_000719.6;NM_00112984', 'Deletion (Exons 44-47)', 'heterozygous', 'Uncertain Significance'], ['CTNNA3', 'NM_013266.3', 'c.155C>T (p.Ser52Leu)', 'heterozygous', 'Uncertain Significance'], ['PDLIM3', 'NM_014476.5', 'c.763G>C (p.Val255Leu)', 'heterozygous', 'Uncertain Significance'], ['SCN5A', 'NM_198056.2', 'c.2924G>A (p.Arg975Gln)', 'heterozygous', 'Uncertain Significance']]	4
38	S	Female	56	28.4211	168	NEGATIVE	[]	1	[]	0	[['KIF20A', 'NM_005733.2', 'c.2305G>A (p.Gly769Arg)', 'heterozygous', 'Uncertain Significance']]	1
56	S	Male	45	31.1881	168	NEGATIVE	[]	0	[]	0	[['JPH2', 'NM_020433.4', 'c.1852A>G (p.Thr618Ala)', 'heterozygous', 'Uncertain Significance'], ['MYBPC3', 'NM_000256.3', 'c.1255C>T (p.Arg419Cys)', 'heterozygous', 'Uncertain Significance'], ['SHOC2', 'NM_007373.3', 'c.1627C>T (p.Leu543Phe)', 'heterozygous', 'Uncertain Significance']]	3
57	S	Male	44	45	168	NEGATIVE	[]	0	[]	0	[['FLNC', 'NM_001458.4', 'c.3458T>G (p.Phe1153Cys)', 'heterozygous', 'Uncertain Significance'], ['FLNC', 'NM_001458.4', 'c.7582G>A (p.Val2528Met)', 'heterozygous', 'Uncertain Significance'], ['LMNA', 'NM_170707.3', 'Alternate transcript NM_005572.4:c.1712G>A (p.Arg571His)', 'heterozygous', 'Uncertain Significance'], ['SCN1A', 'NM_001165963.1', 'c.1327G>C (p.Glu443Gln)', 'heterozygous', 'Uncertain…	4
46	S	Male	44	29.1498	170	NEGATIVE	[]	0	[]	0	[['CAPN3', 'NM_000070.2', 'c.2257G>A (p.Asp753Asn)', 'heterozygous', 'Uncertain Significance'], ['FKRP', 'NM_024301.4', 'c.740C>G (p.Pro247Arg)', 'heterozygous', 'Uncertain Significance']]	2
102	S	Male	46	35	170	NEGATIVE	[]	0	[]	0	[['MYH6', 'NM_002471.3', 'c.5036G>A (p.Arg1679His)', 'heterozygous', 'Uncertain Significance'], ['PLEC', 'NM_000445.4;NM_201378.3', 'c.8405C>G (p.Thr2802Ser)', 'heterozygous', 'Uncertain Significance'], ['SYNE1', 'NM_033071.3', 'c.11843C>A (p.Ala3948Glu)', 'heterozygous', 'Uncertain Significance']]	3
5	S	Female	46	37.6068	170	NEGATIVE	[]	0	[]	0	[['COL6A1', 'NM_001848.2', 'c.1813+3_1813+6del (Intronic)', 'heterozygous', 'Uncertain Significance'], ['DYSF', 'NM_003494.3', 'c.3880G>A (p.Glu1294Lys)', 'heterozygous', 'Uncertain Significance'], ['GATA4', 'NM_002052.3', 'c.419G>T (p.Gly140Val)', 'heterozygous', 'Uncertain Significance'], ['SYNE2', 'NM_182914.2', 'c.237+6A>G (Intronic)', 'heterozygous', 'Uncertain Significance'], ['TTN', 'NM_00…	5
105	S	Female	57	47	170	NEGATIVE	[]	0	[]	0	[['POMT1', 'NM_007171.3', 'c.1150C>A (p.His384Asn)', 'heterozygous', 'Uncertain Significance'], ['SYNE2', 'NM_182914.2', 'c.9501G>T (p.Gln3167His)', 'heterozygous', 'Uncertain Significance']]	2
11	S	Male	49	13.8756	174	NEGATIVE	[]	0	[]	0	[['DMD', 'NM_004006.3', 'c.*49_*66del', 'hemizygous', 'Uncertain Significance']]	1
51	S	Male	53	15	174	NEGATIVE	[]	0	[]	0	[['RBM20', 'NM_001134363.3', 'c.3584C>A (p.Ser1195Tyr)', 'heterozygous', 'Uncertain Significance']]	1
96	S	Male	32	15.2174	174	NEGATIVE	[]	0	[]	0	[['VCL', 'NM_003373.3', 'c.2471T>A (p.Ile824Asn)', 'heterozygous', 'Uncertain Significance']]	1
114	S	Male	68	20.3187	174	NEGATIVE	[]	0	[]	0	[]	0
63	S	Male	60	20.4301	174	NEGATIVE	[]	0	[]	0	[]	0
88	S	Male	41	24.0741	174	NEGATIVE	[]	0	[]	0	[['MYH7', 'NM_000257.4', 'c.3172G>A (p.Asp1058Asn)', 'heterozygous', 'Uncertain Significance'], ['HCN4', 'NM_005477.3', 'c.406G>A (p.Asp136Asn)', 'heterozygous', 'Uncertain Significance']]	2
85	S	Male	34	28.9308	174	NEGATIVE	[]	0	[]	0	[]	0
73	S	Female	60	30	174	NEGATIVE	[]	0	[]	0	[['LAMA4', 'NM_001105206.2', 'c.4405G>A (p.Ala1469Thr)', 'heterozygous', 'Uncertain Significance']]	1
45	S	Male	54	30.1754	174	NEGATIVE	[]	0	[]	0	[['TTN', 'NM_001256850.1', 'c.82798C>T (p.Pro27600Ser)', 'heterozygous', 'Uncertain Significance']]	1
70	S	Female	46	32.4607	174	NEGATIVE	[]	0	[]	0	[['MYH7', 'NM_000257.3', 'c.1912G>T (p.Ala638Ser)', 'heterozygous', 'Uncertain Significance']]	1
120	S	Female	30	33.3333	174	NEGATIVE	[]	0	[]	0	[['SGCD', 'NM_000337.6', 'c.835G>A (p.Gly279Arg)', 'heterozygous', 'Uncertain Significance']]	1
106	S	Male	49	35	174	NEGATIVE	[]	0	[]	0	[['TTN', 'NM_003319.4', 'c.6598T>C (p.Cys2200Arg)', 'heterozygous', 'Uncertain Significance']]	1
42	S	Male	66	37.5887	174	NEGATIVE	[['SCO2', 'NM_001169109.1', 'c.418G>A (p.Glu140Lys)', 'heterozygous', 'PATHOGENIC']]	1	[]	0	[['GATAD1', 'NM_021167.5', 'c.308C>T (p.Ala103Val)', 'heterozygous', 'Uncertain Significance']]	1
107	S	Female	21	39.4118	174	NEGATIVE	[]	0	[]	0	[['RBM20', 'NM_001134363.3', 'c.2746G>A (p.Glu916Lys)', 'heterozygous', 'Uncertain Significance']]	1
117	S	Male	41	42.5121	174	NEGATIVE	[]	0	[]	0	[]	0
94	S	Male	47	43.8776	174	NEGATIVE	[]	0	[]	0	[]	0
21	S	Male	58	44.9438	174	NEGATIVE	[]	0	[]	0	[['DSP', 'NM_004415.4', 'c.4657G>A (p.Asp1553Asn)', 'heterozygous', 'Uncertain Significance']]	1
110	S	Male	39	34.2105	174	NEGATIVE	[]	0	[]	0	[]	0
100	F	Female	46	49	2	NEGATIVE	[]	0	[]	0	[['DSP', 'NM_004415.2', 'c.5245A>G (p.Ile1749Val)', 'heterozygous', 'Uncertain Significance'], ['PPCS', 'NM_024664.3', 'c.257C>G (p.Ala86Gly)', 'heterozygous', 'Uncertain Significance']]	2
111	F	Female	40	49	4	NEGATIVE	[]	0	[]	0	[['CCDC78', 'NM_001031737.2', 'c.845G>A (p.Arg282Gln)', 'heterozygous', 'Uncertain Significance'], ['LMNA', 'NM_170707.3', 'c.671C>T (p.Thr224Ile)', 'heterozygous', 'Uncertain Significance']]	2
99	F	Male	32	49	174	POSITIVE	[]	0	[['ACTC1', 'NM_005159', 'c.854T>A (p.M285K)', 'heterozygous', 'Likely Pathogenic']]	1	[]	0
78	F	Male	39	40.5941	133	POSITIVE	[]	0	[['TTN', 'NM_001267550.2', 'c.70437del (p.Lys23480AsnfsTer30)', 'heterozygous', 'Likely Pathogenic']]	1	[['AGL', 'NM_000642.2', 'c.2248G>T (p.Ala750Ser)', 'heterozygous', 'Uncertain Significance'], ['FLNC', 'NM_001458.4', 'c.1352A>C (p.His451Pro)', 'heterozygous', 'Uncertain Significance'], ['PRKAG2', 'NM_016203.3', 'c.1315A>G (p.Ile439Val)', 'heterozygous', 'Uncertain Significance'], ['SCN5A', 'NM_198056.2', 'c.2989G>A (p.Ala997Thr)', 'heterozygous', 'Uncertain Significance']]	4
66	F	Male	20	49	170	POSITIVE	[['RYR1', 'NM_000540.2', 'Deletion (Exons 48-49)', 'heterozygous', 'PATHOGENIC']]	1	[['TTN', 'NM_001267550.2', 'c.46986dup (p.Asn15663*)', 'heterozygous', 'Likely Pathogenic']]	1	[['LAMA4', 'NM_002290.4', 'c.4471C>T (p.Arg1491Cys)', 'heterozygous', 'Uncertain Significance'], ['LMNA', 'NM_170707.3', 'c.1007G>A (p.Arg336Gln)', 'heterozygous', 'Uncertain Significance'], ['PLEC', 'NM_000445.4;NM_201378.3', 'c.6428G>A (p.Arg2143Gln)', 'heterozygous', 'Uncertain Significance'], ['TRAPPC11', 'NM_021942.5', 'c.2231G>A (p.Ser744Asn)', 'heterozygous', 'Uncertain Significance']]	4
29	S	Male	20	36.5385	1	POSITIVE	[['DMD', 'NM_004006.3', 'c6913-?_7200+?del', 'hemizygous', 'PATHOGENIC']]	1	[]	0	[]	0
44	F	Female	40	45	1	POSITIVE	[['LMNA', 'NM_170707.3', 'c.980_995del (p.Leu327Profs*148)', 'heterozygous', 'PATHOGENIC']]	1	[]	0	[]	0
83	F	Female	55	23.125	1	POSITIVE	[]	0	[['TTN', 'NM_001267550.2', 'c.79273A>T (p.Lys26425Ter)', 'heterozygous', 'Likely Pathogenic']]	1	[]	0
112	F	Male	52	17.8571	4	POSITIVE	[['TTN', 'NM_001267550.2', 'c.60733C>T (p.Arg20245Ter)', 'heterozygous', 'PATHOGENIC']]	1	[]	0	[['CTF1', 'NM_001330.3', 'c.505C>T (p.Pro169Ser)', 'heterozygous', 'Uncertain Significance'], ['POMGNT1', 'NM_017739.3', 'c.791G>A (p.Arg264His)', 'heterozygous', 'Uncertain Significance'], ['POMT1', 'NM_007171.3', 'c.1859G>A (p.Arg620Gln)', 'heterozygous', 'Uncertain Significance']]	3
35	F	Female	19	21.7949	152	POSITIVE	[['LMNA', 'NM_170707.3', 'c.448A>C (p.Thr150Pro)', 'heterozygous', 'PATHOGENIC']]	1	[]	0	[['SYNE2', 'NM_182914.2', 'c.13814A>C (p.Glu4605Ala)', 'heterozygous', 'Uncertain Significance']]	1
24	F	Male	28	48.3333	174	POSITIVE	[['LMNA', 'NM_170707.4', 'c.1003C>T p.(Arg335Trp)', 'heterozygous', 'PATHOGENIC' ]]	1	[]	0	[]	0
60	F	Female	30	27.2727	25	POSITIVE	[]	0	[['TTN', 'NM_001267550.2', 'c.101418del, p.(Ala33807HisfsTer14)', 'heterozygous', 'Likely Pathogenic']]	1	[]	0
61	F	Male	42	49	64	POSITIVE	[['DSP', 'NM_004415.2', 'c.313C>T (p.Arg105Ter)', 'heterozygous', 'PATHOGENIC']]	1	[]	0	[['LMNA', 'NM_170707.3', 'c.692A>G (p.Asn231Ser)', 'heterozygous', 'Uncertain Significance']]	1
27	F	Male	47	38.5027	133	POSITIVE	[]	0	[['TTN', 'NM_001267550.2', 'c.82415_82419dup (p.Ser27474LeufsTer16)', 'heterozygous', 'Likely Pathogenic']]	1	[['TFR2', 'NM_003227.3', 'c.1473+19C>T (Intronic)', 'heterozygous', 'Uncertain Significance']]	1
37	F	Male	31	25.2475	152	POSITIVE	[['RBM20', 'NM_001134363.2', 'c.1913C>T (p.Pro638Leu)', 'heterozygous', 'PATHOGENIC'], ['PLEC', 'NM_000445.4;NM_201378.3', 'c.13007dup (p.Arg4337Alafs*19)', 'heterozygous', 'PATHOGENIC']]	1	[]	0	[['PLEC', 'NM_000445.4;NM_201378.3', 'c.11686G>A (p.Gly3896Ser)', 'heterozygous', 'Uncertain Significance'], ['PLEC', 'NM_000445.4;NM_201378.3', 'c.8654C>T (p.Thr2885Met)', 'heterozygous', 'Uncertain Significance'], ['FLNC', 'NM_001458.4', 'c.3054C>T (Silent)', 'heterozygous', 'Uncertain Significance']]	3
77	F	Female	30	22.8571	157	POSITIVE	[['PLN' , 'NM_002667.3', 'c.116T>G' (p.Leu39Ter)', 'homozygous', 'PATHOGENIC']]	1	[]	0	[]	0
97	F	Female	49	43	157	POSITIVE	[]	0	[['TNNT2', 'NM_001001430.2', 'c.400C>T (p.Arg134Trp)', 'heterozygous', 'Likely Pathogenic']]	1	[['CTNNA3', 'NM_013266.3', 'Deletion (Exon 10)', 'heterozygous', 'Uncertain Significance'], ['PRDM16', 'NM_022114.3', 'c.1996C>G (p.Pro666Ala)', 'heterozygous', 'Uncertain Significance']]	2
2	F	Male	28	33.3333	157	POSITIVE	[]	0	[['TTN', 'NM_001267550.2', 'c.82172G>A (p.Trp27391Ter)', 'heterozygous', 'Likely Pathogenic']]	1	[['FLNC', 'NM_001458.4', 'c.6642C>T (Silent)', 'heterozygous', 'Uncertain Significance'], ['GATAD1', 'NM_021167.4', 'c.578C>G (p.Ser193Cys)', 'heterozygous', 'Uncertain Significance'], ['HCN4', 'NM_005477.2', 'c.8A>C (p.Lys3Thr)', 'heterozygous', 'Uncertain Significance']]	3
39	F	Female	35	45	157	POSITIVE	[]	0	[['TTN', 'NM_001267550.2', 'c.89882_89885del (p.Gly29961AspfsTer4)', 'heterozygous', 'Likely Pathogenic']]	1	[['A2ML1', 'NM_144670.4', 'c.2464G>A (p.Val822Ile)', 'heterozygous', 'Uncertain Significance'], ['ALMS1', 'NM_015120.4', 'c.3964G>T (p.Asp1322Tyr)', 'heterozygous', 'Uncertain Significance'], ['RBM20', 'NM_001134363.2', 'c.3198C>T (Silent)', 'heterozygous', 'Uncertain Significance']]	3
67	F	Female	41	44	168	POSITIVE	[['LMNA', 'NM_170707.3', 'c.980_995del (p.Leu327Profs*148)', 'heterozygous', 'PATHOGENIC']]	1	[]	0	[['CACNA1D', 'NM_000720.3', 'c.2474T>C (p.Ile825Thr)', 'heterozygous', 'Uncertain Significance'], ['KIF20A', 'NM_005733.2', 'c.1800G>C (p.Met600Ile)', 'heterozygous', 'Uncertain Significance'], ['SCN1A', 'NM_001165963.1', 'c.3391G>A (p.Asp1131Asn)', 'heterozygous', 'Uncertain Significance'], ['VCL', 'NM_014000.2', 'c.2602G>A (p.Gly868Ser)', 'heterozygous', 'Uncertain Significance']]	4
82	F	Female	44	44	168	POSITIVE	[['LMNA', 'NM_170707.3', 'c.604G>T (p.Glu202*)', 'heterozygous', 'PATHOGENIC']]	1	[]	0	[]	0
20	F	Female	65	21.4815	170	POSITIVE	[['TTN', 'NM_001267550.2', 'c.60733C>T (p.Arg20245Ter)', 'heterozygous', 'PATHOGENIC']]	1	[]	0	[['CTF1', 'NM_001330.3', 'c.505C>T (p.Pro169Ser)', 'heterozygous', 'Uncertain Significance'], ['POMGNT1', 'NM_017739.3', 'c.791G>A (p.Arg264His)', 'heterozygous', 'Uncertain Significance'], ['POMT1', 'NM_007171.3', 'c.1859G>A (p.Arg620Gln)', 'heterozygous', 'Uncertain Significance']]	3
103	F	Male	50	27.8409	170	POSITIVE	[]	0	[['TTN', 'NM_001267550.2', 'c.68575_68576dup (p.Ile22861SerfsTer14)', 'heterozygous', 'Likely Pathogenic']]	1	[['SYNE1', 'NM_033071.3', 'c.19987-3T>C (Intronic)', 'heterozygous', 'Uncertain Significance']]	1
98	F	Male	47	32.5	174	POSITIVE	[]	0	[['ACTC1', 'NM_005159', 'c.854T>A (p.M285K)', 'heterozygous', 'Likely Pathogenic']]	1	[]	0
65	F	Male	39	21.0526	174	POSITIVE	[['APOE', 'NM_000041', 'c.526C>T (p.Arg176Cys)', 'heterozygous', 'PATHOGENIC']]	1	[['BAG3', 'NM_004281', 'c.920dupC (p.H308Pfs)', 'heterozygous', 'Likely Pathogenic']]	1	[]	0
23	F	Female	50	48.3019	174	POSITIVE	[['LMNA', 'NM_170707.4', 'c.1003C>T (p.Arg335Trp)', 'heterozygous', 'PATHOGENIC']]	1	[]	0	[]	0
41	F	Male	43	23.1579	174	POSITIVE	[]	0	[['TTN', 'NM_003319.4', 'c.43989del (p.Pro14664HisfsTer16)', 'heterozygous', 'Likely Pathogenic']]	1	[]	0
62	F	Male	43	24.2424	174	POSITIVE	[]	0	[['TTN', 'NM_003319.4', 'c.32431+1G>A (No PP)', 'heterozygous', 'Likely Pathogenic']]	1	[]	0
115	F	Male	39	38.342	174	POSITIVE	[['TTN', 'NM_001267550.2', 'c.74338C>T (p.Arg24780Ter)', 'heterozygous', 'PATHOGENIC']]	1	[]	0	[]	0
43	F	Male	31	41.6185	174	POSITIVE	[]	0	[['TTN', 'NM_001267550.2', 'c.107635C>T (p.Gln35879Ter)', 'heterozygous', 'Likely Pathogenic']]	1	[['MYH7', 'NM_000257.4', 'c.3286G>T (p.Asp1096Tyr)', 'heterozygous', 'Uncertain Significance']]	1
72	S	Male	44	25.2252	131	POSITIVE	[['PLN' , 'NM_002667.3', 'c.116T>G (p.Leu39Ter) ', 'heterozygous', 'PATHOGENIC']]	1	[['TTN' , 'NM_001267550.2', 'c.94128del (p.Lys31375_Tyr31376insTer)', 'heterozygous', 'Likely Pathogenic']]	1	[['A2ML1', 'NM_144670.4', 'c.419G>A (p.Arg140His)', 'heterozygous', 'Uncertain Significance']]	1
7	S	Male	64	20.4819	150	POSITIVE	[['MYBPC3' , 'NM_000256.3', ' c.1504C>T (p.Arg502Trp) ', 'heterozygous', 'PATHOGENIC'], ['PLN' , 'NM_002667.3', 'c.116T>G (p.Leu39*)', 'heterozygous', 'PATHOGENIC']]	2	[]	0	[]	0
122	S	Female	41	44.1558	152	POSITIVE	[['DSP', 'NM_004415.2', 'c.5212C>T (p.Arg1738Ter)', 'heterozygous', 'PATHOGENIC']]	1	[]	0	[['GAA', 'NM_000152.3', 'c.704C>T (p.Thr235Met)', 'heterozygous', 'Uncertain Significance'], ['MYOM1', 'NM_003803.3', 'c.4568C>T (p.Pro1523Leu)', 'heterozygous', 'Uncertain Significance'], ['PLEC', 'NM_000445.4;NM_201378.3', 'c.3914C>A (p.Ala1305Asp)', 'heterozygous', 'Uncertain Significance']]	3
47	S	Male	36	49	157	POSITIVE	[]	0	[['TTN', 'NM_001267550.2', 'c.95055del (p.Lys31685AsnfsTer4)', 'heterozygous', 'Likely Pathogenic']]	1	[['ALMS1', 'NM_015120.4', 'c.7349A>G (p.Tyr2450Cys)', 'heterozygous', 'Uncertain Significance'], ['DSP', 'NM_004415.2', 'c.5062G>A (p.Ala1688Thr)', 'heterozygous', 'Uncertain Significance']]	2
31	S	Male	70	32.4742	168	POSITIVE	[]	0	[['DSP', 'NM_004415.2', 'c.597+1G>A (Splice donor)', 'heterozygous', 'Likely Pathogenic']]	1	[['AKAP9', 'NM_005751.4', 'c.5722A>G (p.Arg1908Gly)', 'heterozygous', 'Uncertain Significance'], ['SLC2A1', 'NM_006516.2', 'c.73C>A (p.Gln25Lys)', 'heterozygous', 'Uncertain Significance'], ['TMPO', 'NM_003276.2', 'c.443A>G (p.Lys148Arg)', 'heterozygous', 'Uncertain Significance'], ['TNNI3K', 'NM_015978.2', 'c.2374G>C (p.Gly792Arg)', 'heterozygous', 'Uncertain Significance']]	4
79	S	Female	45	46	168	POSITIVE	[['LMNA', 'NM_170707.3', 'c.673C>T (p.Arg225Ter)', 'heterozygous', 'PATHOGENIC']]	1	[]	0	[['AGL', 'NM_000642.2', 'c.2999G>A (p.Arg1000His)', 'heterozygous', 'Uncertain Significance'], ['ANK2', 'NM_001148.4', 'c.4371+6G>A (Intronic)', 'heterozygous', 'Uncertain Significance'], ['ANK2', 'NM_001148.4', 'c.9679A>C (p.Thr3227Pro)', 'heterozygous', 'Uncertain Significance'], ['MYH6', 'NM_002471.3', 'c.3140G>A (p.Arg1047His)', 'heterozygous', 'Uncertain Significance']]	4
116	S	Male	32	30.0654	168	POSITIVE	[['TTN', 'NM_001267550.2', 'c.70978C>T (p.Arg23660Ter)', 'heterozygous', 'PATHOGENIC']]	1	[]	0	[['TTN', 'NM_001267550.2', 'c.106837T>G (p.Ser35613Ala)', 'heterozygous', 'Uncertain Significance'], ['FLNC', 'NM_001458.4', 'c.4092G>C (p.Leu1364Phe)', 'heterozygous', 'Uncertain Significance'], ['GATA4', 'NM_002052.3', 'c.487C>T (p.Pro163Ser)', 'heterozygous', 'Uncertain Significance']]	3
50	S	Male	56	49	170	POSITIVE	[]	0	[['CRYAB', 'NM_001289808.2', 'c.166C>T (p.Arg56Trp)', 'heterozygous', 'Likely Pathogenic']]	1	[['DES', 'NM_001927.4', 'c.1245-3T>G', 'homozygous', 'Uncertain Significance']	1
55	S	Female	51	47.4576	170	POSITIVE	[['DSP', 'NM_004415.2', 'c.2498dup (p.Lys834Glufs*17)', 'heterozygous', 'PATHOGENIC']]	1	[]	0	[['ANO5', 'NM_213599.2', 'Gain (Exons 1-7)', 'copy number = 3', 'Uncertain Significance'], ['SYNE1', 'NM_033071.3', 'c.9740T>C (p.Leu3247Pro)', 'heterozygous', 'Uncertain Significance']]	2
9	S	Male	68	31.4685	170	POSITIVE	[]	0	['LMNA', 'NM_170707.3', 'c.886C>T (p.Arg296Cys)', 'heterozygous', 'Uncertain Significance'],	1	[['COL6A3', 'NM_004369.3', 'c.7367C>T (p.Thr2456Met)', 'heterozygous', 'Uncertain Significance'], ['MYH6', 'NM_002471.3', 'c.3612G>C (p.Glu1204Asp)', 'heterozygous', 'Uncertain Significance']]	2
17	S	Male	55	13.8528	170	POSITIVE	[]	0	[['TTN', 'NM_001267550.2', 'c.70437del (p.Lys23480AsnfsTer30)', 'heterozygous', 'Likely Pathogenic']]	1	[['MYPN', 'NM_032578.3', 'c.2297C>G (p.Ser766Cys)', 'heterozygous', 'Uncertain Significance'], ['SCN10A', 'NM_006514.3', 'c.3361C>T (p.Arg1121Cys)', 'heterozygous', 'Uncertain Significance'], ['APOA4', 'NM_000482.3', 'c.988G>T (p.Gly330Cys)', 'heterozygous', 'Uncertain Significance'], ['LPL', 'NM_000237.2', 'c.1290G>T (p.Lys430Asn)', 'heterozygous', 'Uncertain Significance'], ['SCN8A', 'NM_014191…	5
86	S	Male	40	44	170	POSITIVE	[]	0	[['TTN', 'NM_001267550.2', 'c.101793_101794del (p.His33931GlnfsTer3)', 'heterozygous', 'Likely Pathogenic']]	1	[]	0
19	S	Male	41	45.9016	170	POSITIVE	[]	0	[['TTN', 'NM_001267550.2', 'c.68824del (p.Glu22942ArgfsTer11)', 'heterozygous', 'Likely Pathogenic']]	1	[['DAG1', 'NM_004393.5', 'c.1783G>A (p.Val595Ile)', 'heterozygous', 'Uncertain Significance'], ['DYSF', 'NM_003494.3', 'c.5257C>T (p.His1753Tyr)', 'heterozygous', 'Uncertain Significance'], ['ISPD', 'NM_001101426.3', 'c.118C>G (p.Pro40Ala)', 'heterozygous', 'Uncertain Significance'], ['KLHL40', 'NM_152393.3', 'c.1414A>G (p.Ser472Gly)', 'heterozygous', 'Uncertain Significance'], ['MYH7', 'NM_00025…	7
89	S	Male	32	46.6667	170	POSITIVE	[]	0	[['TTN', 'NM_001267550.2', 'c.92294del (p.Arg30765AsnfsTer3)', 'heterozygous', 'Likely Pathogenic']]	1	[['BIN1', 'NM_139343.2', 'c.1282G>A (p.Gly428Ser)', 'heterozygous', 'Uncertain Significance'], ['SYNE1', 'NM_033071.3', 'c.25607A>C (p.Asp8536Ala)', 'heterozygous', 'Uncertain Significance']]	2
95	S	Male	24	48	174	POSITIVE	[]	0	[['MYH7', 'NM_000257.4', 'c.2458G>A (p.Ala820Thr)', 'heterozygous', 'Likely Pathogenic']]	1	[]	0
18	S	Male	31	16.9742	174	POSITIVE	[]	0	[['MYO6', 'NM_004999.3', 'c.755G>A (p.Cys252Tyr)', 'heterozygous', 'Likely Pathogenic']]	1	[]	0
121	S	Male	34	44.2815	174	POSITIVE	[['RBM20', 'NM_001134363.3', 'c.2737G>A (p.Glu913Lys)', 'heterozygous', 'PATHOGENIC']]	1	[]	0	[]	0
71	S	Male	27	47.6636	174	POSITIVE	[]	0	[['TMEM43', 'NM_024334.2', 'c.718C>ANP_077310 (p.Arg240Ser)', 'heterozygous', 'Likely Pathogenic']]	1	[]	0
25	S	Male	42	20	174	POSITIVE	[]	0	[['TNNT2', 'NM_001001430.2', 'c.517C>T (p.Arg173Trp)', 'heterozygous', 'Likely Pathogenic']]	1	[]	0
33	S	Male	33	18.8	174	POSITIVE	[]	0	[['TTN', 'NM_001267550.2', 'c.94996_95008del (p.Tyr31666GlufsTer5)', 'heterozygous', 'Likely Pathogenic']]	1	[]	0
74	S	Male	21	20.354	174	POSITIVE	[['TTN', 'NM_001267550.2', 'c.92317C>T (p.Arg30773Ter)', 'heterozygous', 'PATHOGENIC']]	1	[]	0	[]	0
34	S	Male	65	21.0526	174	POSITIVE	[['TTN', 'NM_001267550.2', 'c.46986dup (p.Asn15663Ter)', 'heterozygous', 'PATHOGENIC']]	1	[]	0	[]	0
14	S	Male	36	25	174	POSITIVE	[['TTN', 'NM_001267550.2', 'c.74338C>T (p.Arg24780Ter)', 'heterozygous', 'PATHOGENIC']]	1	[]	0	[]	0
109	S	Male	33	47.2441	179	POSITIVE	[]	0	[['TTN', 'NM_001267550.2', 'c.73646C>G (p.Ser24549Ter)', 'heterozygous', 'Likely Pathogenic']]	1	[['SCN10A', 'NM_006514.3', 'c.472T>G (p.Tyr158Asp)', 'heterozygous', 'Uncertain Significance']]	1
76	F	Female	45	43.1818	157	POSITIVE	[]	0	[['TTN', 'NM_001267550.2', 'c.68269del (p.His22757ThrfsTer6)', 'heterozygous', 'Likely Pathogenic']]	1	[]	0
118	S	Female	41	36.6197	30	POSITIVE	[]	0	[['DSP', 'NM_004415.4', 'c.(2630+1_2631-1)_(2877+2878-1)del', 'heterozygous', 'Likely Pathogenic']]	1	[]	0
87	F	Male	17	15.9292	1	POSITIVE	[['DMD', 'NM_004006.3', 'c.10801C>T, (p.Gln3601*)', 'hemizygous', 'PATHOGENIC']]	1	[]	0	[]	0
15	F	Female	38	49	1	POSITIVE	[['DSP', 'NM_004415.2', 'c.313C>T (p.Arg105Ter)', 'heterozygous', 'PATHOGENIC']]	1	[]	0	[]	0
36	F	Female	16	49	1	POSITIVE	[]	0	[['LMNA', 'NM_170707.3', 'c.448A>C (p.Thr150Pro)', 'heterozygous', 'Likely Pathogenic']]	1	[]	0
28	F	Male	46	47.0588	1	POSITIVE	[]	0	[['TTN', 'NM_001267550.2', 'c.82415_82419dup (p.Ser27474LeufsTer16)', 'heterozygous', 'Likely Pathogenic']]	1	[]	0
84	F	Female	34	49	1	POSITIVE	[]	0	[['TTN', 'NM_001267550.2', 'c.79273A>T (p.Lys26425Ter)', 'heterozygous', 'Likely Pathogenic']]	1	[]	0
104	F	Male	45	40.5263	2	POSITIVE	[]	0	[['TTN', 'NM_001267550.2', 'c.68575_68576dup (p.Ile22861SerfsTer14)', 'heterozygous', 'Likely Pathogenic']]	1	[['SYNE1', 'NM_033071.3', 'c.19987-3T>C (Intronic)', 'heterozygous', 'Uncertain Significance']]	1
108	F	Female	54	49	2	POSITIVE	[]	0	[['TTN', 'NM_001267550.2', 'c.73646C>G (p.Ser24549Ter)', 'heterozygous', 'Likely Pathogenic']]	1	[]	0
3	F	Female	48	49	4	POSITIVE	[]	0	[['TTN', 'NM_001267550.2', 'c.82172G>A (p.Trp27391Ter)', 'heterozygous', 'Likely Pathogenic']]	1	[['FLNC', 'NM_001458.4', 'c.6642C>T (Silent)', 'heterozygous', 'Uncertain Significance'], ['GATAD1', 'NM_021167.4', 'c.578C>G (p.Ser193Cys)', 'heterozygous', 'Uncertain Significance'], ['HCN4', 'NM_005477.2', 'c.8A>C (p.Lys3Thr)', 'heterozygous', 'Uncertain Significance']]	3
